# Supplementary material for: An ecological niche shift for Neanderthal populations in Western Europe 70,000 years ago
Source: Sci Rep. 2021 Mar 5;11:5346. doi: 10.1038/s41598-021-84805-6 (PMC7935894; doi:10.1038/s41598-021-84805-6)
Supplement: Supplementary file 2 — Supplementary Information 2. [file 41598_2021_84805_MOESM2_ESM.xlsx]

## Sheet: Table S1
Table S1. Archaeological sites used to estimate late MIS 5 (5a) and MIS 4 Neanderthal niches.
Chronological attribution codes: B – biostratigraphy; C – chronostratigraphy; R – radiometric; S – stratigraphy; Sd – sedimentology; T – technology/typology
** - chronological attribution to MIS 4 is uncertain, therefore this site is not included in the MIS 4 occurrence data.
Site	Long.	Lat.	Country	Level(s)	MIS 5a	MIS 4	MIS attrib. basis	Reference(s)
Adaouste	5.64	43.64	France	C, D	—	Yes	B	1,2
Amiens Saint-Honoré	2.3	49.89	France	7	Yes (terminal)	—	C	3
Angé	1.244	47.33	France	single level	Yes	—	R, C, Sd	4
Arbreda	2.75	42.17	Spain	2.2, 2.1	Yes	—	R, S	5,6
Artenac	0.39	45.83	France	8; 7, 6	Yes	Yes	R, S	7,8
Auteuil	2.13	49.32	France	2, 3	Yes (terminal)	—	C	9,10
Les Auzières 2	5.22	44.01	France	cf2, cf1	—	Yes	R	11
Grotte des Barasses II	4.37	44.51	France	2	—	Yes	R	12,13
Barbas II	0.57	44.85	France	2	Yes	—	R	14
Baume Vallée	3.89	44.94	France	1 (30, 29b); [2, 3, 4]**	Yes	**	R, B, S	15‒21
Beauvais	2.12	49.43	France	C2, C1	—	Yes	C	22,23
Bérigoule	5.26	43.98	France	2; 1	Yes	Yes	R	24,25
Bettencourt-Saint-Ouen	2.1	50.02	France	N2b, N1	Yes (N1 terminal)	—	C	26
Blangy-Tronville	2.44	49.86	France	inf., sup.	Yes	—	C	9,27
Brugas	4.48	44.05	France	4	—	Yes	R	28,29
Caminade	1.242	44.871	France	M3b; M3s+	Yes	Yes	C	30
Les Canalettes	3.2778	44.0222	France	2	Yes	—	R	30,31
Cantalouette II	0.55	44.86	France	5	—	Yes	R	30,32,33
Cantalouette IV	0.55	44.86	France	1	—	Yes	R	33,34
Carrière Chaumette	4.13	45.98	France	upper	—	Yes	S, T	35,36
Catigny	2.95	49.64	France	single level	—	Yes	R	37
Chavignon	3.49	49.46	France	LGS, LBG (7)	Yes (LBG terminal)	—	C	9,38
Combe Grenal	1.2258	44.8062	France	31-28; 26-17	Yes	Yes	S, B	30,39,40
Courmelles	3.27	49.34	France	SFG (2c)	Yes	—	C	9,38,41
Croix de Canard	0.5	45.102	France	locus 2bis	Yes	—	C, R	30
Étoutteville	0.78	49.68	France	cultural	Yes	—	C	42,43
Etricourt	2.9864	50.0357	France	HD	Yes	—	C	44
Fermanville-La Grosse-Butte	-1.48	49.68	France	cultural	—	Yes	C	42,45
Fresnoy-au-Val	2.06	49.83	France	N1	Yes	—	R, S	46
Genay	4.3	47.53	France	4, 3	Yes	—	R	29,47
Glos	0.28	49.12	France	cultural	—	Yes	C	42
Gouy-Saint-Andre	1.9	50.37	France	single level	Yes (terminal)	—	C	9,48
Hauteroche	-0.08	45.597	France	4	—	Yes	C	30
Havrincourt 1 / 2	3.071	50.111	France	N3 / N1	—	Yes	R, C	49,50
Hermies	3.03	50.11	France	H	Yes (terminal)	—	C	22,37,51
Houppeville	1.07	49.514	France	4	—	Yes	C	42,52
Ioton	4.6	43.83	France	Ag	—	Yes	Sd, B	53
Jonzac	-0.44	45.45	France	22-10	—	Yes	R, S	30,54
Lailly Beauregard	3.53	48.24	France	B	Yes	—	c	55,56
Lailly Tournerie I	3.51	48.24	France	N1	—	Yes	C, Sd	55,56
Lestaulan	-1.47	43.49	France	3 (B)	—	Yes	S, T	57
Lezetxiki	-2.51	43.07	Spain	IV	—	Yes	S, B	58
Madonna dell'Arma	7.85	43.84	Italy	I, II; exterieur	Yes	Yes	R, S	59,60
Abri du Maras	4.94	44.52	France	5	Yes	—	B, R	61,62
Mauquenchy	1.45	49.59	France	WA1, WA2	Yes	—	R, C	9,63
La Minette (Fitz-James)	2.46	49.49	France	upper	—	Yes	C	64,65
Molinons	3.55	48.23	France	A	Yes	—	C	9,66
Mont-Saint-Aignan (La Vatine)	1.06	49.45	France	cultural	—	Yes	C	42,67
Abri Moula	4.85	44.88	France	IV	—	Yes	B	68
Moutou-la-Joliette	2.83	42.81	France	cultural	—	Yes	C	69
Olha II	-1.39	43.38	France	Askf1	Yes	—	B	70
Pech de l'Azé IV	1.26	44.86	France	6B-5A; 4B, 4A	Yes	Yes	R, S	71,72
Abri des Pecheurs	4.21	44.41	France	sec. 4		Yes	R, B	73
Pié-Lombard	7.05	43.7	France	f, e, d	Yes	—	R, B	74
Le Placard	0.42	45.69	France	19, 21; 10, 9	Yes	Yes	C, T	30
La Plane	1.01	44.67	France	Unique	Yes	—	C	75
Ploisy	3.265	49.335	France	N3	Yes	—	C	3,38
Portel	1.59	42.98	France	F3-F1	—	Yes	C, B	76
Les Pradelles	0.427	45.735	France	10, 9	—	Yes	C, R	77,78
La Quina	0.32	45.52	France	N-L, G3, G2	—	Yes	C	30
Les Ramandils	3.01	43.02	France	IV, III; II, I	Yes	Yes	B, C	79,80
Le Regourdou	1.16	45.07	France	4; 2	Yes	Yes	C, B	81,82
Rescoundudou	2.57	44.42	France	C1	Yes	—	C	30,83
Revelles (Terres Sellier)	2.12	49.84	France	unspec.	Yes	—	C	9
Riencourt les Bapaume	2.87	50.0885	France	CA	Yes	—	C	84,85
Roc de Marsal	0.96	44.89	France	7-9; 4	Yes	Yes	R, S	30,86,87
Roc en Pail	-0.76	47.34	France	13, 12; 10, 9, 7	Yes	Yes	B	88
Roc'h-Gored	-3.89	48.67	France	10	Yes	—	C	89
La Rochette	1.09	45.01	France	10	—	Yes	C	30,90
La Rouquette	1.7	44	France	E, D, Bb, B	—	Yes	C	30,91
Saint-Just-en-Chaussee	2.44	49.51	France	N2	Yes (terminal)	—	C	3,92
Saint-Marcel	4.54	44.33	France	m-k	Yes	—	C	93
Savy	3.21	49.85	France	N2	—	Yes	C	38
Soindres	1.68	48.96	France	D, C, A	Yes (levels C, A terminal)	—	C	94
Vaufrey	1.21	44.8	France	I	—	Yes	C, R, T	30,82
Vergisson II	4.717	46.31	France	2	—	Yes	B, T	95,96
Villeneuve l'Archeveque	3.557	48.234	France	B	Yes (terminal)	—	C	9,97
Villers-Bretonneux	2.52	49.868	France	SHS	Yes	—	C	9,98

## Sheet: Table S2
Table S2. Techno-typological characteristics of MIS 5a archaeological contexts employed for estimating ecological niches.
Lithic technocomplex (LTC) codes: B – bifacial; D – discoid; I – Indeterminate; L – Levallois; Lm – Laminar.
Levallois method/mode: Indet. – Indeterminate or unspecified; P – Preferential; R – Recurrent; RC – Centripetal recurrent; RCv – Recurrent convergent; RU – Recurrent unipolar; RUB – Recurrent unipolar and bipolar
Note: The term "Chordal flakes" refers to the presence of éclats débordants and/or Pseudo-Levallois points
Site	Level(s)	LTC	Levallois method/mode	Technical products	Reference(s)
Northern portion of study area
Amiens Saint-Honoré	7	Indet.	Indet.	Indet.	3
Angé	single level	L, Lm, B	P, RUB	Levallois flakes, points, blades, bifaces (Keilmesser)	4
Auteuil	2, 3	L	RC, RU	Levallois flakes	9,10
Bettencourt-Saint-Ouen	N2b, N1	L, Lm	RC,P	Points, blades, Levallois flakes	26
Blangy-Tronville	inf., sup.	L, Lm	RU, RC	Levallois flakes, blades	9,27
Chavignon	LGS	L	P, RC, RUB	Levallois flakes, points	9,38
Chavignon	LBG (7)	L	RCv	Levallois flakes	9,38
Courmelles	SFG (2c)	L	RU	Levallois flakes	9,38,41
Étoutteville	cultural	L, Lm	Indet.	Levallois flakes, blades	42,43
Etricourt	HD	L, Lm	RUB, RC	Levallois flakes, blades	44
Fresnoy-au-Val	N1	L, Lm	P, RC, RUB	Points, Levallois flakes, blades	46
Genay	4, 3	L	Indet.	Levallois flakes	29,47
Gouy-Saint-Andre	single level	L, Lm	RUB, RCv	Points, Levallois flakes, blades	9,48
Hermies	H	L	P	Levallois flakes	22,37,51
Lailly Beauregard	B	L, Lm, B	RC, RU	Levallois flakes, blades, Levallois points, Bifaces	55,56
Mauquenchy	WA1	B, I	―	Bifaces, indeterminate flakes	9,63
Mauquenchy	WA2	L	Indet.	Levallois flakes, points	9,63
Molinons	A	L, Lm, B	RUB	Levallois flakes, Levallois points, blades, bifaces	9,66
Ploisy	N3	L, B	RC	Levallois flakes, bifaces	3,38
Revelles (Terres Sellier)	unspec.	L, Lm	RUB, RC, RCv	Levallois flakes, blades	9
Riencourt les Bapaume	CA	L, Lm	Indet.	Levallois flakes, blades	84,85
Roc'h-Gored	10	L	Indet.	Levallois flakes	89
Saint-Just-en-Chaussee	N2	L, B	P	Levallois flakes, bifaces	3,92
Soindres	D	L, Lm	RC	Levallois flakes, points, blades	94
Soindres	C	L, Lm	P, RC	Levallois flakes, Levallois points, blades	94
Soindres	A	L	P	Levallois flakes, Levallois points	94
Villeneuve l'Archeveque	B	L, Lm, B	RUB, RC, RCv	Levallois flakes, Levallois points, blades, bifaces	9,97
Villers-Bretonneux	SHS	L	Indet.	Levallois flakes	9,98
Southern portion of study area
Arbreda	2.2, 2.1	D, L	Indet.	Indet.	5,6
Artenac	8	L	RC	Levallois flakes	7,8
Barbas II	2	L	Indet.	Levallois flakes	14
Baume Vallée	1 (30, 29b)	L, D	RC	Levallois flakes, centripetal flakes, and chordal flakes	15‒21
Bérigoule	2	L	RUB, RC	Levallois flakes	24,25
Caminade	M3b	L	RUB, RC	Levallois flakes	30
Les Canalettes	2	L, Lm	RC, RUB	Levallois flakes, blades, chordal flakes	30,31
Combe Grenal	31-28	L	RUB, RC	Levallois flakes	30,39,40
Croix de Canard	locus 2bis	L, B	Indet.	Levallois flakes, bifaces	30
Madonna dell'Arma	I, II	L	Indet.	Levallois flakes	59,60
Abri du Maras	5	L, D	RC, RCv, RU	Levallois flakes, centripetal flakes	61,62
Olha II	Askf1	D	―	Centripetal flakes, chordal flakes	70
Pech de l'Azé IV	6B-5A	L	Indet.	Levallois flakes	71,72
Pié-Lombard	f, e, d	L, D	RC, Rcv	Levallois flakes, centripetal flakes	74
Le Placard	19, 21	I	―	Indet.	30
La Plane	Unique	L, B	RC	Levallois flakes, bifaces	75
Les Ramandils	IV, III	D, L	RC	Centripetal flakes, some Levallois flakes	79,80
Le Regourdou	4	D	―	Chordal flakes, centripetal flakes	81,82
Rescoundudou	C1	L	RUB, RC	Levallois flakes	30,83
Roc de Marsal	7-9	L	R?	Levallois flakes	30,86,87
Roc en Pail	13, 12	L	RUB, RC	Levallois flakes	88
Saint-Marcel	m-k	D	―	Chordal flakes, centripetal flakes	93

## Sheet: Table S3
Table S3. Techno-typological frequencies of the MIS 5a archaeological contexts employed for estimating ecological niches.
Lithic technocomplex (LTC) codes: B – bifacial; D – discoid; I – Indeterminate; L – Levallois; Lm – Laminar; PH – Polyhedral; Q – Quina.
Levallois modes: Indet. – Indeterminate or unspecified; P – Preferential; R – Recurrent; RC – Centripetal recurrent; RCv – Recurrent convergent; RU – Recurrent unipolar; RUB – Recurrent unipolar and bipolar
Site	Level(s)	LTC									Levallois method							Technological products
		L	L + Lm	L + Lm + B	L + B	L + D	D	PH	Q	I	P	R	RC	RCv	RU	RUB	Indet.	Levallois flakes	Levallois points	Points	blades	bifaces	Chordal flakes	Centripetal flakes	Quina blanks	Indet. flakes
Northern portion of study area
Amiens Saint-Honoré	7									1							1
Angé	single level			1							1					1		1	1		1	1
Auteuil	2, 3	1											1		1			1
Bettencourt-Saint-Ouen	N2b, N1		1								1		1					1		1	1
Blangy-Tronville	inf., sup.		1										1		1			1			1
Chavignon	LGS	1									1		1			1		1		1
Chavignon	LBG (7)	1												1				1
Courmelles	SFG (2c)	1													1			1
Étoutteville	cultural		1														1	1			1
Etricourt	HD		1										1			1		1			1
Fresnoy-au-Val	N1		1								1		1			1		1		1	1
Genay	4, 3	1															1	1
Gouy-Saint-Andre	single level		1											1		1		1		1	1
Hermies	H	1									1							1
Lailly Beauregard	B			1									1		1			1	1		1	1
Mauquenchy	WA1									1							1					1				1
Mauquenchy	WA2	1															1	1		1
Molinons	A			1												1		1	1		1	1
Ploisy	N3				1								1					1				1
Revelles (Terres Sellier)	unspec.		1										1	1		1		1			1
Riencourt les Bapaume	CA		1														1	1			1
Roc'h-Gored	10	1															1	1
Saint-Just-en-Chaussee	N2, N1				1						1							1				1
Soindres	D		1										1					1		1	1
Soindres	C		1								1		1					1	1		1
Soindres	A	1									1							1	1
Villeneuve l'Archeveque	B			1									1	1		1		1	1		1	1
Villers-Bretonneux	SHS	1															1	1
Subtotal		10	10	4	2	0	0	0	0	2	8	0	12	4	4	8	8	26	6	6	14	7	0	0	0	1
Southern portion of study area
Arbreda	2.2, 2.1					1											1									1
Artenac	8	1											1					1
Barbas II	2	1															1	1
Baume Vallée	1 (30, 29b)					1							1					1					1	1
Bérigoule	2	1											1			1		1
Caminade	M3b	1											1			1		1
Les Canalettes	2		1										1			1		1			1		1
Combe Grenal	31-28	1											1			1		1
Croix de Canard	locus 2bis				1												1	1				1
Madonna dell'Arma	I, II	1															1	1
Abri du Maras	5					1							1	1	1			1						1
Olha II	Askf1						1																1	1
Pech de l'Azé IV	6B-5A	1															1	1
Pié-Lombard	f, e, d					1							1	1				1						1
Le Placard	19, 21									1																1
La Plane	Unique				1								1					1				1
Les Ramandils	IV, III					1							1					1						1
Le Regourdou	4						1																1	1		1
Rescoundudou	C1	1											1			1		1
Roc de Marsal	7-9	1															1	1
Roc en Pail	13, 12	1											1			1		1
Saint-Marcel	m-k						1																1	1
Subtotal		10	1	0	2	5	3	0	0	1	0	0	12	2	1	6	6	17	0	0	1	2	5	7	0	3

## Sheet: Table S4
Table S4. Techno-typological characteristics of MIS 4 archaeological contexts employed for estimating ecological niches.
Lithic technocomplex (LTC) codes: B – bifacial; D – discoid; I – Indeterminate; L – Levallois; Lm – Laminar; PH – Polyhedral; Q – Quina.
Levallois method/mode: Indet. – Inderminate or unspecified; P – Preferential; R – Recurrent; RC – Centripetal recurrent; RCv – Recurrent convergent; RU – Recurrent unipolar; RUB – Recurrent unipolar and bipolar
† This technological attribution has been called into question (reference 99), but since this is a minority opinion, we maintain its attribution to the Quina technocomplex.
Note: The term "Chordal flakes" refers to the presence of éclats débordants (core edge flakes) and/or Pseudo-Levallois points
Site	Level(s)	LTC	Levallois method/mode	Technical products	Reference(s)
Northern portion of study area
Beauvais	C2, C1	D	―	Chordal flakes	22,23
Catigny	single level	PH	―	Chordal flakes	37
Fermanville-La Grosse-Butte	cultural	L	Indet.	Levallois flakes	42,45
Glos	cultural	L	Indet.	Levallois flakes	42
Havrincourt 1	N3	L	P	Levallois flakes	49,50
Havrincourt 2	N1	L	R, P	Levallois flakes	49,50
Houppeville	4	L	RCv, P	Levallois flakes	42,52
Lailly Tournerie I	N1	L, B	RU	Levallois flakes, blades, Levallois points, Bifaces	55,56
La Minette (Fitz-James)	upper	L	R, P	Levallois flakes	64,65
Mont-Saint-Aignan (La Vatine)	cultural	L, Lm	RU	Levallois flakes, blades	42,67
Savy	N2	L	P	Levallois flakes	38
Southern portion of study area
Adaouste	C, D	D, L	Indet.	Centripetal flakes, Levallois flakes	1,2
Artenac	7	Q	―	Quina blanks	7,8
Artenac	6	L	RC	Levallois flakes	7,8
Les Auzières 2	cf2, cf1	L, D	RC	Levallois flakes, chordal flakes, Levallois points	11
Grotte des Barasses II	2	L, Lm	RC	Levallois flakes, Levallois points, blades	12,13
Bérigoule	1	L	RUB, RC	Levallois flakes	24,25
Brugas	4	D, L	RC	Centripetal flakes, Levallois flakes	28,29
Caminade	M3s+	Q	―	Quina blanks	30
Cantalouette II	5	L	RUB, P	Unipolar flakes, Levallois flakes	30,32,33
Cantalouette IV	1	L, Lm	RUB, RC, P	Levallois flakes, Levallois points, blades	33,34
Carrière Chaumette	upper	L, Q	RC	Levallois flakes, Quina blanks	35,36
Combe Grenal	26-17	Q	―	Quina blanks	30,39,40
Hauteroche	4	Q	―	Quina blanks	30
Ioton	Ag	D, L	RC	Levallois flakes, Levallois points, centripetal flakes	53
Jonzac	22-10	Q	―	Quina blanks	30,54
Lestaulan	3 (B)	L, Q	Indet.	Levallois flakes, Quina blanks	57
Lezetxiki	IV	L	Indet.	Levallois flakes	58
Madonna dell'Arma	exterieur	L, D	Indet.	Levallois flakes, centripetal flakes	59,60
Abri Moula	IV	L, D	RC	Levallois flakes, centripetal flakes	68
Moutou-la-Joliette	cultural	L, Q, D	R	Levallois flakes, Quina blanks, centripetal flakes	69
Pech de l'Azé IV	4A	Q	―	Quina blanks	71,72
Pech de l'Azé IV	4B	L	Indet.	Levallois flakes	71,72
Abri des Pecheurs	sec. 4	D	―	Centripetal flakes	73
Le Placard	10, 9	Q	―	Quina blanks	30
Portel	F3-F1	D, L	RC	Centripetal flakes, Levallois flakes	76
Les Pradelles	10, 9	Q	―	Quina blanks	77,78
La Quina	N-L, G3, G2	Q	―	Quina blanks	30
Les Ramandils	I, II	D, L	RC	Centripetal flakes, Levallois flakes	79,80
Le Regourdou	2	Q	―	Quina blanks	81,82
Roc de Marsal	4	Q, L	R	Quina blanks, Levallois flakes	30,86,87
Roc en Pail	10, 9, 7	Q	―	Quina blanks	88
La Rochette	10	L, Q	Indet.	Levallois flakes, Quina blanks	30,90
La Rouquette	E, D	Q†, D, L	RC	Quina blanks, Centripetal flakes, Levallois flakes	30,91
La Rouquette	Bb, B	Q†, L	RC	Quina blanks, Levallois flakes	30,91
Vaufrey	I	Q	―	Quina blanks	30,82
Vergisson II	2	Q	―	Quina blanks	95,96

## Sheet: Table S5
Table S5. Techno-typological frequencies of the MIS 4 archaeological contexts employed for estimating ecological niches.
Lithic technocomplex (LTC) codes: B – bifacial; D – discoid; I – Indeterminate; L – Levallois; Lm – Laminar; PH – Polyhedral; Q – Quina.
Levallois modes: Indet – Indeterminate or unspecified; P – Preferential; R – Recurrent; RC – Centripetal recurrent; RCv – Recurrent convergent; RU – Recurrent unipolar; RUB – Recurrent unipolar and bipolar
Site	Level(s)	LTC											Levallois method							Technical products
		L	L + Lm	L + Lm + B	L + B	L + D	L + Q	L + Q + D	D	PH	Q	I	P	R	RC	RCv	RU	RUB	Indet.	Levallois flakes	Levallois points	Points	blades	bifaces	Chordal flakes	Centripetal flakes	Quina blanks	Indet. flakes
Northern portion of study area
Beauvais	C2, C1								1																1
Catigny	single level									1															1
Fermanville-La Grosse-Butte	cultural	1																	1	1
Glos	cultural	1																	1	1
Havrincourt 1	N3	1											1							1
Havrincourt 2	N1	1											1	1						1
Houppeville	4	1											1			1				1
Lailly Tournerie I	N1				1												1			1	1		1	1
La Minette (Fitz-James)	upper	1											1	1						1
Mont-Saint-Aignan (La Vatine)	cultural		1														1			1			1
Savy	N2	1											1							1
Subtotal		7	1	0	1	0	0	0	1	1	0	0	5	2	0	1	2	0	2	9	1	0	2	1	2	0	0	0
Southern portion of study area
Adaouste	C, D					1													1	1						1
Artenac	7										1																1
Artenac	6	1													1					1
Les Auzières 2	cf2, cf1					1									1					1	1				1
Grotte des Barasses II	2		1												1					1	1		1
Bérigoule	1	1													1			1		1
Brugas	4					1									1					1						1
Caminade	M3s+										1																1
Cantalouette II	5	1											1					1		1								1
Cantalouette IV	1		1										1		1			1		1	1		1
Carrière Chaumette	upper						1								1					1							1
Combe Grenal	26-17										1																1
Hauteroche	4										1																1
Ioton	Ag					1									1					1	1					1
Jonzac	22-10										1																1
Lestaulan	3 (B)						1												1	1							1
Lezetxiki	IV	1																	1	1
Madonna dell'Arma	exterieur					1													1	1						1
Abri Moula	IV					1									1					1						1
Moutou-la-Joliette	cultural							1						1						1						1	1
Pech de l'Azé IV	4A										1																1
Pech de l'Azé IV	4B	1																	1	1
Abri des Pecheurs	sec. 4								1																	1
Le Placard	10, 9										1																1
Portel	F3-F1					1									1					1						1
Les Pradelles	10, 9										1																1
La Quina	N-L, G3, G2										1																1
Les Ramandils	I, II					1									1					1						1
Le Regourdou	2										1																1
Roc de Marsal	4						1							1						1							1
Roc en Pail	10, 9, 7										1																1
La Rochette	10						1												1	1							1
La Rouquette	E, D							1							1					1						1	1
La Rouquette	Bb, B						1								1					1							1
Vaufrey	I										1																1
Vergisson II	2										1																1
Subtotal		5	2	0	0	8	5	2	1	0	13	0	2	2	13	0	0	3	6	22	4	0	2	0	1	10	20	1

## Sheet: Table S8
Table S8. Archaeological site levels, Marine Isotope Stage (MIS) designations, lithic technocomplex (LTC) attributions, and associated ecological niche model suitability scores.
Site	Level(s)	period	region	LTC	L	Lm	B	D	Q	PH	I	Ecological niche model suitability score
Adaouste	C, D	MIS4	south	L+D	1	0	0	1	0	0	0	0.593161
Amiens Saint-Honoré	7	MIS5a	north	I	0	0	0	0	0	0	1	0.65782
Angé	single level	MIS5a	north	L+Lm+B	1	1	1	0	0	0	0	0.659039
Arbreda	2.2, 2.1	MIS5a	south	L+D	1	0	0	1	0	0	0	0.070141
Artenac	8	MIS5a	south	L	1	0	0	0	0	0	0	0.491426
Artenac	7	MIS4	south	Q	0	0	0	0	1	0	0	0.625121
Artenac	6	MIS4	south	L	1	0	0	0	0	0	0	0.625121
Auteuil	2, 3	MIS5a	north	L	1	0	0	0	0	0	0	0.654013
Les Auzières 2	cf2, cf1	MIS4	south	L+D	1	0	0	1	0	0	0	0.601535
Grotte des Barasses II	2	MIS4	south	L+LM	1	1	0	0	0	0	0	0.594545
Barbas II	2	MIS5a	south	L	1	0	0	0	0	0	0	0.420415
Baume Vallée	1 (30, 29b)	MIS5a	south	L+D	1	0	0	1	0	0	0	0.097673
Beauvais	C2, C1	MIS4	north	D	0	0	0	1	0	0	0	0.43439
Bérigoule	2	MIS5a	south	L	1	0	0	0	0	0	0	0.52615
Bérigoule	1	MIS4	south	L	1	0	0	0	0	0	0	0.589083
Bettencourt-Saint-Ouen	N2b, N1	MIS5a	north	L+Lm+B	1	1	1	0	0	0	0	0.554059
Blangy-Tronville	inf., sup.	MIS5a	north	L+Lm	1	1	0	0	0	0	0	0.659981
Brugas	4	MIS4	south	L+D	1	0	0	1	0	0	0	0.658121
Caminade	M3b	MIS5a	south	L	1	0	0	0	0	0	0	0.524749
Caminade	M3s+	MIS4	south	Q	0	0	0	0	1	0	0	0.635457
Les Canalettes	2	MIS5a	south	L+Lm	1	1	0	0	0	0	0	0.535551
Cantalouette II	5	MIS4	south	L	1	0	0	0	0	0	0	0.581221
Cantalouette IV	1	MIS4	south	L+Lm	1	1	0	0	0	0	0	0.581221
Carrière Chaumette	upper	MIS4	south	L+Q	1	0	0	0	1	0	0	0.412132
Catigny	single level	MIS4	north	PH	0	0	0	0	0	1	0	0.328443
Chavignon	LGS	MIS5a	north	L	1	0	0	0	0	0	0	0.564094
Chavignon	LBG (7)	MIS5a	north	L	1	0	0	0	0	0	0	0.564094
Combe Grenal	31-28	MIS5a	south	L	1	0	0	0	0	0	0	0.515466
Combe Grenal	26-17	MIS4	south	Q	0	0	0	0	1	0	0	0.622302
Courmelles	SFG (2c)	MIS5a	north	L	1	0	0	0	0	0	0	0.597083
Croix de Canard	locus 2bis	MIS5a	south	L+B	1	0	1	0	0	0	0	0.413984
Étoutteville	cultural	MIS5a	north	L+Lm	1	1	0	0	0	0	0	0.534324
Etricourt	HD	MIS5a	north	L+Lm	1	1	0	0	0	0	0	0.635572
Fermanville-La Grosse-Butte	cultural	MIS4	north	L	1	0	0	0	0	0	0	0.597649
Fresnoy-au-Val	N1	MIS5a	north	L+Lm	1	1	0	0	0	0	0	0.587225
Genay	4, 3	MIS5a	north	L	1	0	0	0	0	0	0	0.42012
Glos	cultural	MIS4	north	L	1	0	0	0	0	0	0	0.571839
Gouy-Saint-Andre	single level	MIS5a	north	L+Lm	1	1	0	0	0	0	0	0.40455
Hauteroche	4	MIS4	south	Q	0	0	0	0	1	0	0	0.59337
Havrincourt 1	N3	MIS4	north	L	1	0	0	0	0	0	0	0.265418
Havrincourt 2	N1	MIS4	north	L	1	0	0	0	0	0	0	0.265418
Hermies	H	MIS5a	north	L	1	0	0	0	0	0	0	0.594137
Houppeville	4	MIS4	north	L	1	0	0	0	0	0	0	0.490478
Ioton	Ag	MIS4	south	L+D	1	0	0	1	0	0	0	0.632258
Jonzac	22-10	MIS4	south	Q	0	0	0	0	1	0	0	0.51043
Lailly Beauregard	B	MIS5a	north	L+Lm+B	1	1	1	0	0	0	0	0.595928
Lailly Tournerie I	N1	MIS4	north	L+B	1	0	1	0	0	0	0	0.504432
Lestaulan	3 (B)	MIS4	south	L+Q	1	0	0	0	1	0	0	0.689849
Lezetxiki	IV	MIS4	south	L	1	0	0	0	0	0	0	0.0598153
Madonna dell'Arma	I, II	MIS5a	south	L	1	0	0	0	0	0	0	0.500602
Madonna dell'Arma	exterieur	MIS4	south	L+D	1	0	0	1	0	0	0	0.60472
Abri du Maras	5	MIS5a	south	L+D	1	0	0	1	0	0	0	0.331846
Mauquenchy	WA1	MIS5a	north	I	0	0	0	0	0	0	1	0.558033
Mauquenchy	WA2	MIS5a	north	L	1	0	0	0	0	0	0	0.558033
La Minette (Fitz-James)	upper	MIS4	north	L	1	0	0	0	0	0	0	0.401249
Molinons	A	MIS5a	north	L+Lm+B	1	1	1	0	0	0	0	0.595928
Mont-Saint-Aignan (La Vatine)	cultural	MIS4	north	L+Lm	1	1	0	0	0	0	0	0.510391
Abri Moula	IV	MIS4	south	L+D	1	0	0	1	0	0	0	0.545498
Moutou-la-Joliette	cultural	MIS4	south	L+Q+D	1	0	0	1	1	0	0	0.35378
Olha II	Askf1	MIS5a	south	D	0	0	0	1	0	0	0	0.446001
Pech de l'Azé IV	6B-5A	MIS5a	south	L	1	0	0	0	0	0	0	0.524749
Pech de l'Azé IV	4A	MIS4	south	Q	0	0	0	0	1	0	0	0.635457
Pech de l'Azé IV	4B	MIS4	south	L	1	0	0	0	0	0	0	0.635457
Abri des Pecheurs	sec. 4	MIS4	south	D	0	0	0	1	0	0	0	0.569093
Pié-Lombard	f, e, d	MIS5a	south	L+D	1	0	0	1	0	0	0	0.571879
Le Placard	19, 21	MIS5a	south	I	0	0	0	0	0	0	1	0.483084
Le Placard	10, 9	MIS4	south	Q	0	0	0	0	1	0	0	0.613175
La Plane	Unique	MIS5a	south	L+B	1	0	1	0	0	0	0	0.448184
Ploisy	N3	MIS5a	north	L+B	1	0	1	0	0	0	0	0.597083
Portel	F3-F1	MIS4	south	L+D	1	0	0	1	0	0	0	0.37309
Les Pradelles	10, 9	MIS4	south	Q	0	0	0	0	1	0	0	0.613175
La Quina	N-L, G3, G2	MIS4	south	Q	0	0	0	0	1	0	0	0.602836
Les Ramandils	IV, III	MIS5a	south	L+D	1	0	0	1	0	0	0	0.308928
Les Ramandils	I, II	MIS4	south	L+D	1	0	0	1	0	0	0	0.426229
Le Regourdou	4	MIS5a	south	D	0	0	0	1	0	0	0	0.500627
Le Regourdou	2	MIS4	south	Q	0	0	0	0	1	0	0	0.617018
Rescoundudou	C1	MIS5a	south	L	1	0	0	0	0	0	0	0.548083
Revelles (Terres Sellier)	unspec.	MIS5a	north	L+Lm	1	1	0	0	0	0	0	0.587225
Riencourt les Bapaume	CA	MIS5a	north	L+Lm	1	1	0	0	0	0	0	0.584222
Roc'h-Gored	10	MIS5a	north	L	1	0	0	0	0	0	0	0.627547
Roc de Marsal	7-9	MIS5a	south	L	1	0	0	0	0	0	0	0.47236
Roc de Marsal	4	MIS4	south	L+Q	1	0	0	0	1	0	0	0.623345
Roc en Pail	13, 12	MIS5a	south	L	1	0	0	0	0	0	0	0.489357
Roc en Pail	10, 9, 7	MIS4	south	Q	0	0	0	0	1	0	0	0.633868
La Rochette	10	MIS4	south	L+Q	1	0	0	0	1	0	0	0.618789
La Rouquette	E, D	MIS4	south	L+Q+D	1	0	0	1	1	0	0	0.605905
La Rouquette	Bb, B	MIS4	south	L+Q	1	0	0	0	1	0	0	0.605905
Saint-Just-en-Chaussee	N2, N1	MIS5a	north	L+B	1	0	1	0	0	0	0	0.674123
Saint-Marcel	m-k	MIS5a	south	D	0	0	0	1	0	0	0	0.571849
Savy	N2	MIS4	north	L	1	0	0	0	0	0	0	0.285883
Soindres	D	MIS5a	north	L+Lm	1	1	0	0	0	0	0	0.644611
Soindres	C	MIS5a	north	L+Lm	1	1	0	0	0	0	0	0.644611
Soindres	A	MIS5a	north	L	1	0	0	0	0	0	0	0.644611
Vaufrey	I	MIS4	south	Q	0	0	0	0	1	0	0	0.622302
Vergisson II	2	MIS4	south	Q	0	0	0	0	1	0	0	0.293699
Villeneuve l'Archeveque	B	MIS5a	north	L+Lm+B	1	1	1	0	0	0	0	0.595928
Villers-Bretonneux	SHS	MIS5a	north	L	1	0	0	0	0	0	0	0.657784
